# Supplementary material for: A new species of Kerkia Radoman, 1978 (Caenogastropoda, Hydrobiidae) from Bosnia and Herzegovina
Source: Zookeys. 2020 Oct 5;973:17–33. doi: 10.3897/zookeys.973.52788 (PMC7550396; doi:10.3897/zookeys.973.52788)
Supplement: XML Treatment for Kerkia briani [file zookeys.973.52788-treatment1.xml]

<!DOCTYPE tp:taxon-treatment
  PUBLIC "-//TaxonX//DTD Taxonomic Treatment Publishing DTD v0 20100105//EN" "tax-treatment-NSO.dtd">
<tp:taxon-treatment xmlns:tp="http://www.plazi.org/taxpub"><tp:treatment-meta><kwd-group><label>Taxon classification</label><kwd><named-content xmlns:xlink="http://www.w3.org/1999/xlink" content-type="kingdom">Animalia</named-content></kwd><kwd><named-content xmlns:xlink="http://www.w3.org/1999/xlink" content-type="order">Littorinimorpha</named-content></kwd><kwd><named-content xmlns:xlink="http://www.w3.org/1999/xlink" content-type="family">Hydrobiidae</named-content></kwd></kwd-group><mixed-citation publication-type="journal"><person-group><name><surname>Hofman</surname><given-names>Sebastian</given-names></name><name><surname>Rysiewska</surname><given-names>Aleksandra</given-names></name><name><surname>Osikowski</surname><given-names>Artur</given-names></name><name><surname>Falniowski</surname><given-names>Andrzej</given-names></name></person-group><article-title>A new species of <italic><tp:taxon-name><tp:taxon-name-part taxon-name-part-type="genus" reg="Kerkia">Kerkia</tp:taxon-name-part></tp:taxon-name></italic> Radoman, 1978 (<tp:taxon-name><tp:taxon-name-part taxon-name-part-type="subclass">Caenogastropoda</tp:taxon-name-part></tp:taxon-name>, <tp:taxon-name><tp:taxon-name-part taxon-name-part-type="family">Hydrobiidae</tp:taxon-name-part></tp:taxon-name>) from Bosnia and Herzegovina</article-title><source>Zookeys</source><day>05</day><month>10</month><year>2020</year><volume>973</volume><fpage>17</fpage><lpage>33</lpage><pub-id pub-id-type="doi">10.3897/zookeys.973.52788</pub-id></mixed-citation></tp:treatment-meta><tp:nomenclature><tp:taxon-name><object-id xmlns:xlink="http://www.w3.org/1999/xlink" content-type="arpha" xlink:type="simple">AC9D969E-0270-5EF6-B518-2949909E4588</object-id>
                <tp:taxon-name-part taxon-name-part-type="genus" reg="Kerkia">Kerkia</tp:taxon-name-part>
                <tp:taxon-name-part taxon-name-part-type="species" reg="briani">briani</tp:taxon-name-part>
                <object-id xmlns:xlink="http://www.w3.org/1999/xlink" content-type="zoobank" xlink:type="simple">http://zoobank.org/1F772BD0-3172-42E7-B559-EEA20773BCF1</object-id>
              </tp:taxon-name><tp:taxon-authority>Rysiewska &amp; Osikowski</tp:taxon-authority><tp:taxon-status xmlns:xlink="http://www.w3.org/1999/xlink" xlink:type="simple">sp. nov.</tp:taxon-status><xref ref-type="fig" rid="F4">Figures 4</xref><xref ref-type="fig" rid="F5">, 5</xref><xref ref-type="fig" rid="F6">, 6A, B</xref><xref ref-type="fig" rid="F7">, 7</xref></tp:nomenclature><tp:treatment-sec sec-type="Holotype" id="SECID0E3YAG"><title>Holotype.</title><p>Ethanol-fixed specimen (Fig. <xref ref-type="fig" rid="F4">4</xref>), spring Polički Studenac Vrelo (Crkvina), adjacent to the Trebišnjica River (<named-content xmlns:xlink="http://www.w3.org/1999/xlink" content-type="dwc:verbatimCoordinates" xlink:type="simple"><named-content content-type="geo-json" specific-use="{&#34;type&#34;:&#34;Point&#34;,&#34;coordinates&#34;:[18.365139,42.712889]}" id="NCID0EJZAG" xlink:type="simple">42°42'46.4"N, 18°21'54.5"E</named-content></named-content>), close to Trebinje (Bosnia and Herzegovina interstitially in the gravel 50 cm below the bottom of the spring. It is deposited in the Museum of Natural History of the University of Wroclaw, Poland, signature: MNHW-1350.</p><fig id="F4" position="float" orientation="portrait"><object-id xmlns:xlink="http://www.w3.org/1999/xlink" content-type="doi" xlink:type="simple">10.3897/zookeys.973.52788.figure4</object-id><object-id xmlns:xlink="http://www.w3.org/1999/xlink" content-type="arpha" xlink:type="simple">1880AD53-F433-5F75-B501-FDA0CA5A171C</object-id><label>Figure 4.</label><caption><p>Holotype of <italic><tp:taxon-name><tp:taxon-name-part taxon-name-part-type="genus" reg="Kerkia">Kerkia</tp:taxon-name-part> <tp:taxon-name-part taxon-name-part-type="species" reg="briani">briani</tp:taxon-name-part></tp:taxon-name></italic>. Scale bar: 0.5 mm.</p></caption><graphic xmlns:xlink="http://www.w3.org/1999/xlink" xlink:href="zookeys-973-017-g004.jpg" position="float" orientation="portrait" xlink:type="simple" id="oo_460057.jpg"><uri content-type="original_file" xlink:type="simple">https://binary.pensoft.net/fig/460057</uri></graphic></fig></tp:treatment-sec><tp:treatment-sec sec-type="Paratypes" id="SECID0EG1AG"><title>Paratypes.</title><p>Twelve paratypes, ethanol-fixed, in the collection of the Department of Malacology of Jagiellonian University.</p></tp:treatment-sec><tp:treatment-sec sec-type="diagnosis" id="SECID0EL1AG"><title>Diagnosis.</title><p>Shell minute, nearly planispiral, distinguished from <italic><tp:taxon-name><tp:taxon-name-part taxon-name-part-type="genus" reg="Kerkia">K.</tp:taxon-name-part> <tp:taxon-name-part taxon-name-part-type="species" reg="kusceri">kusceri</tp:taxon-name-part></tp:taxon-name></italic> by its lower aperture of the shell and smaller non-glandular outgrowth on the left side of the penis, and from <italic><tp:taxon-name><tp:taxon-name-part taxon-name-part-type="genus" reg="Kerkia">K.</tp:taxon-name-part> <tp:taxon-name-part taxon-name-part-type="species" reg="jadertina">jadertina</tp:taxon-name-part></tp:taxon-name></italic> and <italic><tp:taxon-name><tp:taxon-name-part taxon-name-part-type="genus" reg="Kerkia">K.</tp:taxon-name-part> <tp:taxon-name-part taxon-name-part-type="species" reg="kareli">kareli</tp:taxon-name-part></tp:taxon-name></italic> by its higher aperture of the shell and bigger the non-glandular outgrowth on the left side of the penis.</p></tp:treatment-sec><tp:treatment-sec sec-type="description" id="SECID0ES2AG"><title>Description.</title><p><bold><italic>Shell</italic></bold> (Fig. <xref ref-type="fig" rid="F4">4</xref>) up to 0.77 mm high and 1.39 mm broad, nearly planispiral, whitish, translucent, thin-walled, consisted of approximately five whorls, growing rapidly and separated by moderately deep suture. Spire low and flat, body whorl large. Aperture prosocline, nearly circular in shape, peristome complete and thin, somewhat swollen, in contact with the wall of the body whorl; umbilicus wide, with the earlier whorls visible inside. Shell surface smooth, growth lines hardly visible.</p><p><bold><italic>Measurements</italic></bold> of holotype, sequenced, and illustrated shells: see Table <xref ref-type="table" rid="T2">2</xref>. Shell variability slight (Fig. <xref ref-type="fig" rid="F5">5</xref>).</p><table-wrap id="T2" position="float" orientation="portrait"><label>Table 2.</label><caption><p>Shell measurements (in mm) of <italic><tp:taxon-name><tp:taxon-name-part taxon-name-part-type="genus" reg="Kerkia">Kerkia</tp:taxon-name-part> <tp:taxon-name-part taxon-name-part-type="species" reg="briani">briani</tp:taxon-name-part></tp:taxon-name></italic>. For explanation of the symbols A–H, see Fig. <xref ref-type="fig" rid="F3">3</xref>.</p></caption><table id="TID0E5SAI" rules="all"><tbody><tr><th rowspan="1" colspan="1"/><th rowspan="1" colspan="1">A</th><th rowspan="1" colspan="1">B</th><th rowspan="1" colspan="1">C</th><th rowspan="1" colspan="1">D</th><th rowspan="1" colspan="1">E</th><th rowspan="1" colspan="1">F</th><th rowspan="1" colspan="1">G</th><th rowspan="1" colspan="1">H</th></tr><tr><td rowspan="1" colspan="1">holotype</td><td rowspan="1" colspan="1">0.77</td><td rowspan="1" colspan="1">1.39</td><td rowspan="1" colspan="1">0.87</td><td rowspan="1" colspan="1">0.62</td><td rowspan="1" colspan="1">0.60</td><td rowspan="1" colspan="1">1.09</td><td rowspan="1" colspan="1">0.41</td><td rowspan="1" colspan="1">0.97</td></tr><tr><td rowspan="1" colspan="1">2D44</td><td rowspan="1" colspan="1">0.72</td><td rowspan="1" colspan="1">1.12</td><td rowspan="1" colspan="1">0.73</td><td rowspan="1" colspan="1">0.54</td><td rowspan="1" colspan="1">0.55</td><td rowspan="1" colspan="1">0.93</td><td rowspan="1" colspan="1">0.37</td><td rowspan="1" colspan="1">0.75</td></tr><tr><td rowspan="1" colspan="1">2F59</td><td rowspan="1" colspan="1">0.73</td><td rowspan="1" colspan="1">1.26</td><td rowspan="1" colspan="1">0.82</td><td rowspan="1" colspan="1">0.54</td><td rowspan="1" colspan="1">0.55</td><td rowspan="1" colspan="1">0.95</td><td rowspan="1" colspan="1">0.41</td><td rowspan="1" colspan="1">0.80</td></tr><tr><td rowspan="1" colspan="1">2F62</td><td rowspan="1" colspan="1">0.72</td><td rowspan="1" colspan="1">1.35</td><td rowspan="1" colspan="1">0.86</td><td rowspan="1" colspan="1">0.57</td><td rowspan="1" colspan="1">0.57</td><td rowspan="1" colspan="1">1.03</td><td rowspan="1" colspan="1">0.36</td><td rowspan="1" colspan="1">0.73</td></tr><tr><td rowspan="1" colspan="1">2F70</td><td rowspan="1" colspan="1">0.67</td><td rowspan="1" colspan="1">1.12</td><td rowspan="1" colspan="1">0.72</td><td rowspan="1" colspan="1">0.52</td><td rowspan="1" colspan="1">0.48</td><td rowspan="1" colspan="1">0.97</td><td rowspan="1" colspan="1">0.40</td><td rowspan="1" colspan="1">0.72</td></tr><tr><td rowspan="1" colspan="1">2F71</td><td rowspan="1" colspan="1">0.75</td><td rowspan="1" colspan="1">1.37</td><td rowspan="1" colspan="1">0.85</td><td rowspan="1" colspan="1">0.46</td><td rowspan="1" colspan="1">0.60</td><td rowspan="1" colspan="1">1.02</td><td rowspan="1" colspan="1">0.41</td><td rowspan="1" colspan="1">0.84</td></tr><tr><td rowspan="1" colspan="1">
                          <italic>M</italic>
                        </td><td rowspan="1" colspan="1">0.73</td><td rowspan="1" colspan="1">1.27</td><td rowspan="1" colspan="1">0.81</td><td rowspan="1" colspan="1">0.54</td><td rowspan="1" colspan="1">0.56</td><td rowspan="1" colspan="1">1.00</td><td rowspan="1" colspan="1">0.39</td><td rowspan="1" colspan="1">0.80</td></tr><tr><td rowspan="1" colspan="1">SD</td><td rowspan="1" colspan="1">0.034</td><td rowspan="1" colspan="1">0.123</td><td rowspan="1" colspan="1">0.067</td><td rowspan="1" colspan="1">0.053</td><td rowspan="1" colspan="1">0.044</td><td rowspan="1" colspan="1">0.059</td><td rowspan="1" colspan="1">0.023</td><td rowspan="1" colspan="1">0.094</td></tr><tr><td rowspan="1" colspan="1">Min</td><td rowspan="1" colspan="1">0.67</td><td rowspan="1" colspan="1">1.12</td><td rowspan="1" colspan="1">0.72</td><td rowspan="1" colspan="1">0.46</td><td rowspan="1" colspan="1">0.48</td><td rowspan="1" colspan="1">0.93</td><td rowspan="1" colspan="1">0.36</td><td rowspan="1" colspan="1">0.72</td></tr><tr><td rowspan="1" colspan="1">Max</td><td rowspan="1" colspan="1">0.77</td><td rowspan="1" colspan="1">1.39</td><td rowspan="1" colspan="1">0.87</td><td rowspan="1" colspan="1">0.62</td><td rowspan="1" colspan="1">0.60</td><td rowspan="1" colspan="1">1.09</td><td rowspan="1" colspan="1">0.41</td><td rowspan="1" colspan="1">0.97</td></tr></tbody></table></table-wrap><fig id="F5" position="float" orientation="portrait"><object-id xmlns:xlink="http://www.w3.org/1999/xlink" content-type="doi" xlink:type="simple">10.3897/zookeys.973.52788.figure5</object-id><object-id xmlns:xlink="http://www.w3.org/1999/xlink" content-type="arpha" xlink:type="simple">9580FD62-CD23-5723-8FE4-8857787B8FF1</object-id><label>Figure 5.</label><caption><p>Shell variability of <italic><tp:taxon-name><tp:taxon-name-part taxon-name-part-type="genus" reg="Kerkia">Kerkia</tp:taxon-name-part> <tp:taxon-name-part taxon-name-part-type="species" reg="briani">briani</tp:taxon-name-part></tp:taxon-name></italic>, labels the same as in the molecular trees. Scale bar: 0.5 mm.</p></caption><graphic xmlns:xlink="http://www.w3.org/1999/xlink" xlink:href="zookeys-973-017-g005.jpg" position="float" orientation="portrait" xlink:type="simple" id="oo_460058.jpg"><uri content-type="original_file" xlink:type="simple">https://binary.pensoft.net/fig/460058</uri></graphic></fig><p><bold><italic>Soft parts morphology and anatomy.</italic></bold> Body white, without pigment, with no eyes. The ctenidium with twelve short lamellae, osphradium short and broad. Rectum forming characteristic broad loop (Fig. <xref ref-type="fig" rid="F6">6A</xref>). The female reproductive organs (Fig. <xref ref-type="fig" rid="F6">6A, B</xref>) with a long, moderately broad loop of renal oviduct and relatively big spherical bursa copulatrix (Fig. <xref ref-type="fig" rid="F6">6A</xref>) with a long bent duct (Fig. <xref ref-type="fig" rid="F6">6B</xref>), and one distal receptaculum seminis, long and worm-shaped. The penis (Fig. <xref ref-type="fig" rid="F7">7</xref>) elongated triangular, with a rather sharp tip and small non-glandular outgrowth on its left side, the vas deferens inside running in zigzags.</p><fig id="F6" position="float" orientation="portrait"><object-id xmlns:xlink="http://www.w3.org/1999/xlink" content-type="doi" xlink:type="simple">10.3897/zookeys.973.52788.figure6</object-id><object-id xmlns:xlink="http://www.w3.org/1999/xlink" content-type="arpha" xlink:type="simple">D75D29C6-6F65-528C-AFA7-3CBE6D8991E6</object-id><label>Figure 6.</label><caption><p>Renal and pallial section of the female reproductive organs of <italic><tp:taxon-name><tp:taxon-name-part taxon-name-part-type="genus" reg="Kerkia">Kerkia</tp:taxon-name-part> <tp:taxon-name-part taxon-name-part-type="species" reg="briani">briani</tp:taxon-name-part></tp:taxon-name></italic>: <bold>A</bold> the loop of oviduct in its normal position and the loop of the rectum <bold>B</bold> the loop of oviduct moved to show the receptaculum seminis and duct of bursa. Abbreviations: bc – bursa copulatrix, cbc – duct of bursa, ga – albuminoid gland, gn – nidamental gland, gp – gonoporus, ov – oviduct, ovl – loop of renal oviduct, rec – rectum, rs – receptaculum seminis. Scale bars: 1 mm.</p></caption><graphic xmlns:xlink="http://www.w3.org/1999/xlink" xlink:href="zookeys-973-017-g006.jpg" position="float" orientation="portrait" xlink:type="simple" id="oo_460059.jpg"><uri content-type="original_file" xlink:type="simple">https://binary.pensoft.net/fig/460059</uri></graphic></fig><fig id="F7" position="float" orientation="portrait"><object-id xmlns:xlink="http://www.w3.org/1999/xlink" content-type="doi" xlink:type="simple">10.3897/zookeys.973.52788.figure7</object-id><object-id xmlns:xlink="http://www.w3.org/1999/xlink" content-type="arpha" xlink:type="simple">87905357-A5C5-5360-8622-81E89430ACCB</object-id><label>Figure 7.</label><caption><p>Penis of <italic><tp:taxon-name><tp:taxon-name-part taxon-name-part-type="genus" reg="Kerkia">Kerkia</tp:taxon-name-part> <tp:taxon-name-part taxon-name-part-type="species" reg="briani">briani</tp:taxon-name-part></tp:taxon-name></italic>. Abbreviation: vd – vas deferens.Scale bar: 1 mm.</p></caption><graphic xmlns:xlink="http://www.w3.org/1999/xlink" xlink:href="zookeys-973-017-g007.jpg" position="float" orientation="portrait" xlink:type="simple" id="oo_460060.jpg"><uri content-type="original_file" xlink:type="simple">https://binary.pensoft.net/fig/460060</uri></graphic></fig></tp:treatment-sec><tp:treatment-sec sec-type="etymology" id="SECID0EKKBG"><title>Derivatio nominis.</title><p>The specific epithet <italic><tp:taxon-name><tp:taxon-name-part taxon-name-part-type="genus" reg="Kerkia"/><tp:taxon-name-part taxon-name-part-type="species" reg="briani">briani</tp:taxon-name-part></tp:taxon-name></italic> refers to our friend Brian Lewarne, Honorary Science Officer of The Devon Karst Research Society, and the Director for “<tp:taxon-name><tp:taxon-name-part taxon-name-part-type="genus" reg="Proteus">Proteus</tp:taxon-name-part></tp:taxon-name> Project in the Trebišnjica River Basin”, deeply devoted to the protection of <italic><tp:taxon-name><tp:taxon-name-part taxon-name-part-type="genus" reg="Proteus">Proteus</tp:taxon-name-part></tp:taxon-name></italic> as well as the study and protection of the subterranean habitats in Bosnia and Herzegovina.</p></tp:treatment-sec><tp:treatment-sec sec-type="distribution" id="SECID0EHLBG"><title>Distribution and habitat.</title><p>Known from the type locality only.</p></tp:treatment-sec><tp:treatment-sec><!--Section generated to contain objects referenced in tp:taxon-treatment.--><fig id="F3" position="float" orientation="portrait"><object-id xmlns:xlink="http://www.w3.org/1999/xlink" content-type="doi" xlink:type="simple">10.3897/zookeys.973.52788.figure3</object-id><object-id xmlns:xlink="http://www.w3.org/1999/xlink" content-type="arpha" xlink:type="simple">139B8332-0FE9-54DC-9ADB-147231CF6B7A</object-id><label>Figure 3.</label><caption><p>Measurements of the shell.</p></caption><graphic xmlns:xlink="http://www.w3.org/1999/xlink" xlink:href="zookeys-973-017-g003.jpg" position="float" orientation="portrait" xlink:type="simple" id="oo_460056.jpg"><uri content-type="original_file" xlink:type="simple">https://binary.pensoft.net/fig/460056</uri></graphic></fig></tp:treatment-sec></tp:taxon-treatment>
